# Supplementary material for: Biocontrol Potential of Antagonistic Yeasts on In Vitro and In Vivo Aspergillus Growth and Its AFB1 Production
Source: Toxins (Basel). 2023 Jun 19;15(6):402. doi: 10.3390/toxins15060402 (PMC10304067; doi:10.3390/toxins15060402)
Supplement: Supplementary file 1 [file toxins-15-00402-s001.zip]

Archive with 1 entries (1 files):
- toxins-2427712-supplementary.pdf
